# Supplementary material for: Remote Photoplethysmography Is an Accurate Method to Remotely Measure Respiratory Rate: A Hospital-Based Trial
Source: J Clin Med. 2022 Jun 24;11(13):3647. doi: 10.3390/jcm11133647 (PMC9267568; doi:10.3390/jcm11133647)
Supplement: Supplementary file 1 [file jcm-11-03647-s001.zip]

Archive with 1 entries (1 files):
- jcm-1741235-supplementary.pdf
